# Supplementary material for: Defective transcription of AAGAG satellite DNA causes sex-ratio meiotic drive in Drosophila
Source: Nat Commun. 2026 Apr 25;17:5701. doi: 10.1038/s41467-026-72480-y (PMC13320161; doi:10.1038/s41467-026-72480-y)
Supplement: Supplementary file 4 — Source Data [file 41467_2026_72480_MOESM4_ESM.xlsx]

## Sheet: Fig.1b
	Protein Coding	Noncoding	Transposon	Non-AAGAG Satellite DNA	AAGAG Satellite DNA
Mb	27.8	50.2129	31.12	31.2971	15.17

## Sheet: Fig.1c
Translated	Transcribed, Not Translated	Not Transcribed
3380	5366	4014

## Sheet: Fig.1d
Spermatocyte lncRNA		Somatic Cell lncRNA
Not transcribed	Transcribed	Not transcribed	Transcribed
447	1317	892	872

## Sheet: Fig.1e
Spermatocyte Transposon		Somatic Cell Transposon
Not transcribed	Transcribed	Not transcribed	Transcribed
10	112	42	80

## Sheet: Fig.1h
AAGAG RNA					CUCUU RNA
Spermatogonia	Early Spermatocytes	Late Spermatocytes	Spermatids		Spermatogonia	Early Spermatocytes	Late Spermatocytes	Spermatids
0.174	1.534	13.384	0.214		0.101	0.999	19.085	0.104
0.176	1.311	7.101	0.214		0.102	1.128	8.471	0.104
0.176	1.925	16.016	0.207		0.101	1.519	24.292	0.105
0.177	1.384	15.083	0.216		0.102	0.657	22.057	0.106
0.179	2.039	12.638	0.208		0.102	0.533	16.008	0.105
0.174	0.934	28.979	0.208		0.102	0.395	15.569	0.105
0.175	0.668	16.785	0.209		0.101	1.174	7.567	0.104
0.173	1.353	16.671	0.211		0.1	1.341	13.595	0.104
0.173	0.476	16.226	0.21		0.101	0.903	13.581	0.105
0.173	1.044	14.933	0.212		0.101	0.452	19.118	0.107
0.174	0.700905	21.06	0.184		0.101	1.202	17.623	0.101
0.176	1.044	15.566	0.182		0.101	0.459	7.315	0.101
0.174	0.664	13.842	0.181		0.102	1.012	9.839	0.101
0.175	0.697	14.901	0.184		0.103	0.955	15.02	0.101
0.176	0.82	17.23	0.18		0.102	1.803	8.035	0.101
0.174	0.625	13.38	0.179		0.102	1.483	10.534	0.101
0.177	0.421	11.103	0.179		0.102	1.378	8.755	0.1
0.176	0.367	14.747	0.178		0.102	0.579	19.262	0.1
0.173	0.366	10.925	0.182		0.101	0.453	13.158	0.1
0.172	0.541	25.757	0.178		0.101	0.801	13.094	0.1
0.172	1.548	13.13	0.183		0.101	1.757	19.841	0.1
0.172	1.141	13.38	0.178		0.1	1.519	17.953	0.1
0.172	0.599	14.577	0.176		0.1	0.733	20.034	0.099
0.173	1.871	12.9	0.18		0.101	1.499	11.623	0.099
0.174	0.688	19.18	0.177		0.1	0.866	31.675	0.1
0.171	1.579	12.006	0.18		0.1	0.537	16.201	0.1
0.172	0.437	20.62	0.18		0.101	0.64	13.701	0.1
0.178	0.791	15.094	0.18		0.1	1.269	12.717	0.101
0.174	0.662	14.94	0.181		0.1	1.205	20.823	0.101
0.173	0.611	9.649	0.183		0.1	0.543	20.438	0.1
0.171	1.639	11.729	0.182		0.101	1.361	16.723	0.1
0.172	1.266	18.51	0.188		0.101	0.634	17.61	0.099
0.169	0.616	17.042	0.182		0.102	0.879	11.597	0.099
0.171	0.536	16.761	0.187		0.104	1.754	11.375	0.1
0.171	0.549	12.048	0.189		0.101	0.613	17.221	0.1
0.173	0.517	22.891	0.183		0.102	0.731	8.606	0.099
0.172	0.445	10.794	0.183		0.103	1.088	5.755	0.1
0.17	0.477	12.158	0.186		0.103	0.521	14.261	0.1
0.172	0.548	18.451	0.189		0.101	0.555	10.969	0.101
0.17	0.618	11.132	0.202		0.102	0.615	13.636	0.103
0.173	1.436	12.978	0.232		0.1	1.017	17.813	0.174
0.171	3.464	10.099	0.241		0.1	1.816	14.279	0.158
0.17	1.39	17.334	0.22		0.099	0.733	13.697	0.141
0.168	1.162	17.254	0.226		0.099	0.717	9.573	0.137
0.176	0.601	15.513	0.2		0.1	2.059	16.25	0.111
0.171	2.311	12.455	0.243		0.1	0.662	10.613	0.112
0.181	0.913	11.63	0.208		0.099	0.608	13.476	0.122
0.171	0.787	11.073	0.225		0.099	1.275	14.797	0.15
0.17	1.332	12.239	0.208		0.102	2.024	15.503	0.125
0.171	0.547	8.065	0.227		0.1	0.546	14.965	0.145

## Sheet: Fig.2b
AAGAG RNA			CUCUU RNA
Control	bam>HP2RNAi	bam>AAGAGRNAi	Control	bam>HP2RNAi	bam>AAGAGRNAi
0.549477	0.00040611	0.022	0.819156	0.0262169	1.385
0.57958	0.000507638	0.046	0.831192	0.0308474	1.388
0.594768	0.000690387	0.034	0.846038	0.0315732	1.392
0.597154	0.00331995	0.02	0.854808	0.0450546	1.548
0.600647	0.00345194	0.04	0.867557	0.0495776	1.503
0.622577	0.00525913	0.028	0.908324	0.0517013	1.0787
0.659289	0.007178	0.0518509	0.912733	0.0524943	1.699
0.662325	0.00950298	0.054	0.926785	0.0569769	1.487
0.67859	0.00959435	0.042	0.931281	0.0588587	1.58
0.763822	0.0135945	0.025	0.931953	0.0626759	1.45
0.777122	0.0147215	0.03	0.935011	0.0630321	1.231
0.808738	0.0147418	0.021	0.939239	0.0632001	0.97
0.833703	0.0161124	0.037	0.948587	0.0640805	1.244
0.850933	0.0168231	0.027	0.970476	0.0659085	1.254
0.869086	0.0169856	0.024	0.972499	0.0680255	1.134
0.879655	0.0171074	0.024	0.97354	0.0694032	1.11777
0.891503	0.0181531	0.053	0.973991	0.0728979	1.189
0.899239	0.0183359	0.031	0.976901	0.0740606	0.97
0.911859	0.018478	0.015	0.986551	0.0777905	1.023
0.917545	0.0209451	0.024	0.994139	0.0804048	1.08
0.92523	0.0215847	0.018	0.997042	0.0810029	1.045
0.930276	0.0242245	0.028	0.999146	0.093241	1.1
0.946368	0.0256357	0.02	1.00294	0.114928	1.206
0.948389	0.033301	0.024	1.01073	0.120795	1.235
0.956156	0.034428	0.029	1.01384	0.130742	1.291
0.964674	0.0355346	0.015	1.01537	0.19532	1.245
1.03007	0.0479718	0.031	1.0297	0.22823	0.898
1.06041	0.0536877	0.01	1.03226	0.297842	0.928318
1.134	0.0541345	0.014	1.0374	0.352803	1.014
1.14082	0.0551294	0.008	1.03968	0.440237	1.208
1.15884	0.0610891	0.017	1.042	0.443617	0.733
1.15964	0.073049	0.015	1.04296	0.474707	1.125
1.18291	0.0735871	0.006	1.05125	0.483215	1.097
1.18934	0.0826332	0.021	1.05462	0.487866	1.006
1.22026	0.0889889	0.013	1.05765	0.52089	1.057
1.22149	0.109944	0.0163376	1.05832	0.571664	1.155
1.22402	0.126412	0.0231834	1.06499	0.579689	1.252
1.23482	0.12827	0.026	1.06982	0.616	1.094
1.2841	0.137661	0.022	1.07023	0.622102	1.209
1.29732	0.156281	0.027	1.07399	0.637492	1.02
1.31388	0.162708	0.029	1.07535	0.653595	0.974
1.33551	0.180201	0.027	1.07561	0.698501	1.028
1.34445	0.209329	0.018	1.09689	0.708273	1.153
1.36666	0.209543	0.022	1.11219	0.734618	1.09
1.43629	0.23133	0.013	1.11342	0.751372	1.20966
1.49461			1.12442
1.55187			1.13742

## Sheet: Fig.2c
	Raw data									Plot value
	hp2_adult_R1.rep.total	hp2_adult_R2.rep.total	input_adult_R1.rep.total	input_adult_R2.rep.total						HP2	Input	HP2_enrichment
A/T	131137	137360	169326	181442					AAGAG/CTCTT	0.47433838861070027	0.2870381458262077	1.6525273574540744
AAAAAAAAAAG/CTTTTTTTTTT	0	3	0	0					AACATAGAAT/ATTCTATGTT	0.0300367	0.0657862	0.4565801258771642
AAAAAAAAAC/GTTTTTTTTT	0	12	0	0					AATAT/ATATT	0.0116164	0.1374246788733243	0.0845295
AAAAAAAAAG/CTTTTTTTTT	5	4	0	0					AACAC/GTGTT	0.11885334907449595	0.0558583	2.127766417861485
AAAAAAAAAT/ATTTTTTTTT	0	4	4	4					AAGAC/GTCTT	0.14501076219696954	0.0898096	1.61465
AAAAAAAAC/GTTTTTTTT	0	0	0	4					total	1	1	1
AAAAAAAAG/CTTTTTTTT	0	0	4	12					other satellites	0.22014440870761615	0.36408316773930416	0.6046541785344138
AAAAAAAAT/ATTTTTTTT	0	0	0	5
AAAAAAACAG/CTGTTTTTTT	0	0	0	4
AAAAAAAGAC/GTCTTTTTTT	8	12	10	21
AAAAAAAT/ATTTTTTT	0	0	0	9
AAAAAAC/GTTTTTT	1394	674	7137	7638
AAAAAAG/CTTTTTT	18	10	74	85					methods: remove small satellite (length < 3pb), remove the total_pb, recompute the total. sum the two replicates HP2 = (hp2 R1 + hp2 R2); Input = (input R1 + input R2); compute the propotion foer each value divide over the total; then HP2_enrichment = HP2 / Input
AAAAAAGG/CCTTTTTT	0	4	0	8
AAAAAAT/ATTTTTT	0	0	38	40
AAAAAATAAAT/ATTTATTTTTT	0	0	3	0
AAAAAC/GTTTTT	51	8	147	180
AAAAACAAAG/CTTTGTTTTT	0	0	9	26
AAAAACACAG/CTGTGTTTTT	0	0	4	0
AAAAACATAG/CTATGTTTTT	8	16	75	107
AAAAACTCC/GGAGTTTTT	4	16	8	12
AAAAAG/CTTTTT	27	0	116	55
AAAAAGAAAAG/CTTTTCTTTTT	4	7	77	65
AAAAAGAACGG/CCGTTCTTTTT	0	0	3	6
AAAAAGAGAAG/CTTCTCTTTTT	65	38	116	151
AAAAAGG/CCTTTTT	11	0	36	29
AAAAAT/ATTTTT	14	7	28	14
AAAAATAT/ATATTTTT	0	0	4	0
AAAAC/GTTTT	15923	9439	90064	88731
AAAACAAACC/GGTTTGTTTT	5	0	0	0
AAAACAACAC/GTGTTGTTTT	0	0	8	8
AAAACAAGAC/GTCTTGTTTT	44	66	94	52
AAAACAC/GTGTTTT	120	69	267	233
AAAACACAAC/GTTGTGTTTT	0	0	0	8
AAAACAGAAC/GTTCTGTTTT	0	4	14	13
AAAACAT/ATGTTTT	31917	21311	243925	233915
AAAACATAT/ATATGTTTT	6614	3856	107843	100232
AAAACATATAT/ATATATGTTTT	217	127	3674	3504
AAAACATGCAT/ATGCATGTTTT	0	0	3	0
AAAACC/GGTTTT	6	12	6	0
AAAACCACCC/GGGTGGTTTT	5	5	9	12
AAAACCT/AGGTTTT	5	0	6	17
AAAACT/AGTTTT	0	0	6	7
AAAACTG/CAGTTTT	0	0	5	5
AAAACTT/AAGTTTT	0	0	0	11
AAAAG/CTTTT	25768	24926	103745	122250
AAAAGAAAAT/ATTTTCTTTT	0	0	0	16
AAAAGAAAG/CTTTCTTTT	5	0	0	0
AAAAGAAGAG/CTCTTCTTTT	13	20	53	45
AAAAGAC/GTCTTTT	5290	4864	16253	17125
AAAAGACAAG/CTTGTCTTTT	250	295	543	522
AAAAGAG/CTCTTTT	5276	4020	17478	19404
AAAAGAGAAG/CTTCTCTTTT	2381	2287	8531	10215
AAAAGAGATG/CATCTCTTTT	206	277	446	434
AAAAGC/GCTTTT	42	15	72	70
AAAAGG/CCTTTT	4387	3133	11225	12941
AAAAGGAAAGG/CCTTTCCTTTT	0	3	0	0
AAAAGGAG/CTCCTTTT	32	20	40	109
AAAAGGC/GCCTTTT	0	5	0	0
AAAAGTAAAG/CTTTACTTTT	8	12	34	84
AAAAGTGTGGG/CCCACACTTTT	0	0	0	3
AAAAGTGTT/AACACTTTT	0	0	4	8
AAAAT/ATTTT	54	64	311	372
AAAATAACAT/ATGTTATTTT	12	29	169	117
AAAATAAT/ATTATTTT	0	6	708	895
AAAATAATAT/ATATTATTTT	0	0	0	4
AAAATACAAT/ATTGTATTTT	12	0	4	8
AAAATAG/CTATTTT	5	23	436	261
AAAATAGAAG/CTTCTATTTT	9	9	34	20
AAAATAGAAT/ATTCTATTTT	4	4	42	25
AAAATAGAC/GTCTATTTT	7303	5390	36705	38157
AAAATAGAT/ATCTATTTT	0	4	0	8
AAAATAGT/ACTATTTT	0	0	12	0
AAAATAT/ATATTTT	5383	1418	502702	412508
AAAATATAAT/ATTATATTTT	0	0	113	182
AAAATATAT/ATATATTTT	0	0	18	24
AAAATCT/AGATTTT	14	5	138	116
AAAATG/CATTTT	0	6	0	0
AAAATGGC/GCCATTTT	0	4	0	0
AAAATGGT/ACCATTTT	9	15	0	5
AAAC/GTTT	9	8	8	0
AAACAAG/CTTGTTT	0	5	5	6
AAACAAT/ATTGTTT	49913	46527	454400	450024
AAACAATATAT/ATATATTGTTT	6	0	0	0
AAACAC/GTGTTT	44223	54375	78144	105043
AAACACAACAC/GTGTTGTGTTT	570	714	1078	1413
AAACAT/ATGTTT	6	0	6	25
AAACATATG/CATATGTTT	4	0	16	9
AAACATG/CATGTTT	15	10	35	27
AAACATT/AATGTTT	0	0	5	5
AAACCC/GGGTTT	30	35	38	48
AAACCCAACCC/GGGTTGGGTTT	0	3	0	0
AAACCCT/AGGGTTT	12	0	0	0
AAACTGC/GCAGTTT	5	0	5	0
AAACTGGC/GCCAGTTT	0	4	4	0
AAACTGGT/ACCAGTTT	4	4	4	20
AAAG/CTTT	58	96	0	12
AAAGAATAAC/GTTATTCTTT	615	644	3644	4024
AAAGAC/GTCTTT	99107	110971	220671	229030
AAAGACAC/GTGTCTTT	18	4	4	5
AAAGAG/CTCTTT	8689	5563	34760	38115
AAAGAGAAGAG/CTCTTCTCTTT	535	506	1076	1301
AAAGAT/ATCTTT	6	0	20	7
AAAGATAAGAT/ATCTTATCTTT	0	0	3	0
AAAGATAG/CTATCTTT	11	0	5	6
AAAGATGC/GCATCTTT	8	4	4	8
AAAGCC/GGCTTT	18	0	6	6
AAAGG/CCTTT	16	7	0	21
AAAGGACT/AGTCCTTT	0	0	4	0
AAAGGC/GCCTTT	18	50	33	68
AAAGGG/CCCTTT	6	33	25	6
AAAGGGG/CCCCTTT	5	0	0	0
AAAGGT/ACCTTT	26	14	6	19
AAAGT/ACTTT	128	62	260	333
AAAGTGGAGAG/CTCTCCACTTT	0	0	3	3
AAAGTTAT/ATAACTTT	0	0	58	25
AAAT/ATTT	1834	449	56840	46519
AAATAAATAAT/ATTATTTATTT	0	0	15	0
AAATAACATT/AATGTTATTT	0	0	42	52
AAATAACG/CGTTATTT	0	4	0	8
AAATAAGT/ACTTATTT	16	0	136	140
AAATAAT/ATTATTT	177	69	6566	6817
AAATAATT/AATTATTT	0	4	5	5
AAATAC/GTATTT	0	6	0	6
AAATACAT/ATGTATTT	0	0	8	12
AAATAGAC/GTCTATTT	0	0	30	10
AAATAGACC/GGTCTATTT	0	4	0	8
AAATAGACT/AGTCTATTT	23	5	75	73
AAATAT/ATATTT	16	6	623	620
AAATATAATAT/ATATTATATTT	3	0	0	0
AAATATAT/ATATATTT	197	144	12451	13055
AAATATATC/GATATATTT	0	0	12	0
AAATATATTAT/ATAATATATTT	0	0	3	0
AAATATCT/AGATATTT	0	4	0	0
AAATATT/AATATTT	0	7	265	179
AAATATTG/CAATATTT	0	0	0	4
AAATCC/GGATTT	20	14	48	26
AAATGAATG/CATTCATTT	42	23	254	270
AAATGACATG/CATGTCATTT	33	34	39	87
AAATGC/GCATTT	7	13	0	25
AAATGCAGAGT/ACTCTGCATTT	0	3	3	0
AAATGCTG/CAGCATTT	4	0	0	0
AAATGGGG/CCCCATTT	8	5	0	4
AAATGTGT/ACACATTT	48	81	136	132
AAATGTT/AACATTT	117	101	1484	1608
AAATT/AATTT	8	0	29	32
AAATTACT/AGTAATTT	17967	7336	152385	133340
AAATTAGAC/GTCTAATTT	8	10	99	79
AAATTAT/ATAATTT	147	18	27011	24253
AAATTATT/AATAATTT	4	0	0	0
AAC/GTT	750	797	956	1081
AACAACAC/GTGTTGTT	0	0	8	5
AACAACACAG/CTGTGTTGTT	0	0	4	0
AACAACATAG/CTATGTTGTT	0	4	12	29
AACAACATGAT/ATCATGTTGTT	0	0	3	0
AACAACCG/CGGTTGTT	0	8	12	12
AACAAGAC/GTCTTGTT	9	9	6	22
AACAATT/AATTGTT	7	0	43	61
AACAC/GTGTT	588642	735209	780514	984572
AACACAACAT/ATGTTGTGTT	12	18	34	73
AACACAACCC/GGGTTGTGTT	5	12	0	0
AACACAACGC/GCGTTGTGTT	58	62	64	75
AACACAACTC/GAGTTGTGTT	0	0	4	0
AACACAAGAC/GTCTTGTGTT	229	377	423	560
AACACAAGAT/ATCTTGTGTT	12	13	5	40
AACACAAGGC/GCCTTGTGTT	8	4	4	4
AACACAAT/ATTGTGTT	0	0	0	4
AACACAATAC/GTATTGTGTT	9	62	18	10
AACACAC/GTGTGTT	176	215	128	238
AACACACAC/GTGTGTGTT	15	19	13	31
AACACACCAC/GTGGTGTGTT	4	8	5	8
AACACAGCAC/GTGCTGTGTT	4	20	16	28
AACACGACAC/GTGTCGTGTT	118	138	134	169
AACACGTTGTG/CACAACGTGTT	0	3	0	6
AACACT/AGTGTT	95	43	40	61
AACACTACAC/GTGTAGTGTT	0	0	4	0
AACAG/CTGTT	139	265	323	457
AACAGAAGAG/CTCTTCTGTT	18	27	38	41
AACAGAAT/ATTCTGTT	4	35	59	95
AACAGAG/CTCTGTT	9391	11581	15155	17951
AACAGAGAAG/CTTCTCTGTT	0	0	0	4
AACAGATC/GATCTGTT	4	8	12	0
AACAGC/GCTGTT	7	54	37	27
AACAGCAGC/GCTGCTGTT	49	54	81	24
AACAGCC/GGCTGTT	15	5	11	5
AACAGGACAAG/CTTGTCCTGTT	0	3	6	0
AACAGGGTC/GACCCTGTT	0	0	5	0
AACATAAGAT/ATCTTATGTT	4	0	0	8
AACATAATAT/ATATTATGTT	0	0	21	13
AACATAC/GTATGTT	446	325	1882	1933
AACATAG/CTATGTT	5	10	5	0
AACATAGAAG/CTTCTATGTT	4	8	29	16
AACATAGAAT/ATTCTATGTT	140518	194046	976037	1102764
AACATAT/ATATGTT	2943	1377	44326	45465
AACATATAAT/ATTATATGTT	0	0	4	12
AACATC/GATGTT	18	6	6	6
AACATCCC/GGGATGTT	0	4	0	0
AACATGACAT/ATGTCATGTT	0	0	0	4
AACATGGGC/GCCCATGTT	13	19	8	8
AACATTGAAT/ATTCAATGTT	1058	1383	7401	7812
AACC/GGTT	45	46	105	90
AACCACCC/GGGTGGTT	20	14	21	17
AACCACCG/CGGTGGTT	0	8	0	0
AACCACCTCC/GGAGGTGGTT	8	0	4	8
AACCAG/CTGGTT	12	0	0	7
AACCAGGCG/CGCCTGGTT	0	0	4	4
AACCAGTACGG/CCGTACTGGTT	3	0	0	0
AACCATCC/GGATGGTT	0	8	12	12
AACCC/GGGTT	55	154	0	0
AACCCACC/GGTGGGTT	0	5	4	10
AACCCCACCC/GGGTGGGGTT	0	4	0	0
AACCCT/AGGGTT	32	36	0	0
AACCGACC/GGTCGGTT	0	8	8	4
AACCGAGGGAT/ATCCCTCGGTT	3	6	0	6
AACCGCCC/GGGCGGTT	13	15	22	9
AACCGCCTG/CAGGCGGTT	4	0	0	0
AACCTCG/CGAGGTT	0	0	15	0
AACGC/GCGTT	71	40	58	106
AACGGAG/CTCCGTT	0	5	0	5
AACGGGACCAG/CTGGTCCCGTT	21	21	6	15
AACT/AGTT	0	0	10	10
AACTCATCTC/GAGATGAGTT	0	0	4	0
AACTCGGC/GCCGAGTT	8	0	0	4
AACTCTG/CAGAGTT	10	0	10	42
AACTG/CAGTT	0	0	21	21
AACTGACT/AGTCAGTT	10	21	49	18
AACTGG/CCAGTT	0	12	6	18
AACTGGC/GCCAGTT	10	30	15	25
AACTGGCT/AGCCAGTT	0	4	0	0
AACTGGGC/GCCCAGTT	8	4	8	0
AACTGGTCCCG/CGGGACCAGTT	0	0	0	3
AACTTAAT/ATTAAGTT	283	122	1671	1542
AACTTAC/GTAAGTT	0	0	15	17
AACTTGAAG/CTTCAAGTT	0	0	0	5
AACTTGGC/GCCAAGTT	4	19	8	9
AAG/CTT	12	40	24	35
AAGAAGAAGAG/CTCTTCTTCTT	1115	1118	1709	2186
AAGAAGAG/CTCTTCTT	5	8	0	4
AAGAAGAGAG/CTCTCTTCTT	386	366	709	772
AAGAAGAGG/CCTCTTCTT	0	17	8	5
AAGAATAT/ATATTCTT	0	0	8	4
AAGAATCT/AGATTCTT	0	0	4	0
AAGAC/GTCTT	734187	881019	1359337	1478589
AAGACAAGACC/GGTCTTGTCTT	3	0	0	0
AAGACAAGAG/CTCTTGTCTT	470	525	781	833
AAGACAAGAT/ATCTTGTCTT	133	149	212	271
AAGACAAGCC/GGCTTGTCTT	0	0	0	4
AAGACAAGGAC/GTCCTTGTCTT	696	762	1090	985
AAGACAAGGC/GCCTTGTCTT	803	939	759	884
AAGACAAGGGC/GCCCTTGTCTT	43	38	50	38
AAGACAAGTG/CACTTGTCTT	0	8	16	16
AAGACAATAC/GTATTGTCTT	199	227	610	758
AAGACAC/GTGTCTT	61	57	152	164
AAGACACGAC/GTCGTGTCTT	119	252	242	276
AAGACAG/CTGTCTT	262	313	326	371
AAGACAGGAC/GTCCTGTCTT	2072	2375	2458	2884
AAGACATAGAG/CTCTATGTCTT	181	223	431	528
AAGACATGAC/GTCATGTCTT	65675	73579	105396	121944
AAGACATGAG/CTCATGTCTT	8	0	0	0
AAGACATGCC/GGCATGTCTT	14	21	24	32
AAGACATTAC/GTAATGTCTT	0	0	0	4
AAGACC/GGTCTT	0	0	6	18
AAGACCAGAC/GTCTGGTCTT	709	897	930	1220
AAGACGAGAC/GTCTCGTCTT	4	8	4	4
AAGACGGGAC/GTCCCGTCTT	0	4	0	0
AAGACGTGAC/GTCACGTCTT	9	24	18	9
AAGACTAGAC/GTCTAGTCTT	18053	20222	35807	38649
AAGACTAGGAC/GTCCTAGTCTT	20	61	44	59
AAGACTGGAC/GTCCAGTCTT	0	12	0	0
AAGACTTGAC/GTCAAGTCTT	0	4	34	33
AAGAG/CTCTT	2358213	2925217	4119735	4950489
AAGAGAAGAGG/CCTCTTCTCTT	283	359	385	424
AAGAGAAGAT/ATCTTCTCTT	1251	1338	3505	4224
AAGAGAAGCG/CGCTTCTCTT	615	1001	975	936
AAGAGAAGGAG/CTCCTTCTCTT	0	3	0	0
AAGAGAAGGG/CCCTTCTCTT	107	133	144	157
AAGAGAAGTG/CACTTCTCTT	139	166	245	290
AAGAGAATAG/CTATTCTCTT	73	79	132	211
AAGAGAC/GTCTCTT	88	59	129	167
AAGAGACGAG/CTCGTCTCTT	517	578	744	795
AAGAGAG/CTCTCTT	192168	232817	307141	358587
AAGAGAGAG/CTCTCTCTT	95	109	184	247
AAGAGAGAGAG/CTCTCTCTCTT	3	0	8	4
AAGAGAGGAG/CTCCTCTCTT	80	119	158	171
AAGAGAT/ATCTCTT	41	24	120	198
AAGAGATGAC/GTCATCTCTT	51	62	80	62
AAGAGATGAG/CTCATCTCTT	1894	2175	2679	3267
AAGAGC/GCTCTT	0	20	16	6
AAGAGCAGAC/GTCTGCTCTT	12	16	16	32
AAGAGCAGAG/CTCTGCTCTT	5	22	22	29
AAGAGCG/CGCTCTT	0	0	10	0
AAGAGG/CCTCTT	61109	68390	65454	72516
AAGAGGAGAG/CTCTCCTCTT	145	229	192	356
AAGAGGG/CCCTCTT	10	10	5	16
AAGAGTAGAC/GTCTACTCTT	16	9	0	4
AAGAGTAGAG/CTCTACTCTT	1565	1517	2634	2755
AAGAGTG/CACTCTT	131	162	181	157
AAGAT/ATCTT	27408	23455	109966	128551
AAGATAAGATT/AATCTTATCTT	4	0	4	7
AAGATAATAT/ATATTATCTT	20	5	317	385
AAGATAT/ATATCTT	19	5	1033	655
AAGATATGAC/GTCATATCTT	5	5	14	5
AAGATG/CATCTT	0	19	18	13
AAGATGT/ACATCTT	20	20	0	5
AAGATTAGAT/ATCTAATCTT	265	212	1004	1242
AAGCAAT/ATTGCTT	0	5	15	0
AAGCAC/GTGCTT	2419	2962	2107	2777
AAGCAGCAC/GTGCTGCTT	4	0	0	0
AAGCATCC/GGATGCTT	4	0	0	0
AAGCC/GGCTT	7	7	17	15
AAGCCACCC/GGGTGGCTT	12	0	8	8
AAGCGG/CCGCTT	0	0	6	0
AAGG/CCTT	9	20	0	12
AAGGAC/GTCCTT	98	51	37	88
AAGGACC/GGTCCTT	10	0	15	10
AAGGACCGC/GCGGTCCTT	4	4	0	0
AAGGAG/CTCCTT	27780	33193	36007	41379
AAGGC/GCCTT	9563	11763	6862	8390
AAGGCAATGC/GCATTGCCTT	8	10	10	0
AAGGCACCC/GGGTGCCTT	4	8	0	4
AAGGCATGAC/GTCATGCCTT	270	321	320	257
AAGGCG/CGCCTT	0	6	0	0
AAGGG/CCCTT	16	14	29	45
AAGGGAG/CTCCCTT	0	7	0	0
AAGGGG/CCCCTT	0	0	0	6
AAGGTG/CACCTT	84	92	126	114
AAGTAT/ATACTT	0	0	0	7
AAGTCATGAC/GTCATGACTT	0	0	0	4
AAGTG/CACTT	318	353	661	568
AAGTGAG/CTCACTT	141	226	257	211
AAGTGG/CCACTT	6	12	0	6
AAGTGGC/GCCACTT	5	5	5	5
AAGTGTAGAG/CTCTACACTT	0	4	0	4
AAT/ATT	3058	2359	11991	12302
AATAATAATAT/ATATTATTATT	9	0	75	74
AATAATAC/GTATTATT	0	0	28	44
AATAATAT/ATATTATT	1973	401	92705	106664
AATAATATAT/ATATATTATT	0	0	9	4
AATAATCAT/ATGATTATT	494	436	1700	1590
AATAATCT/AGATTATT	0	0	63	55
AATAC/GTATT	109204	119171	485750	538718
AATACAATAG/CTATTGTATT	14	17	49	73
AATACAATAT/ATATTGTATT	4	0	98	153
AATACAATCC/GGATTGTATT	0	0	5	25
AATACAATGC/GCATTGTATT	4	4	16	34
AATACAATTC/GAATTGTATT	0	0	0	4
AATACCATAG/CTATGGTATT	0	12	16	16
AATACT/AGTATT	1938	771	8743	9773
AATACTATAC/GTATAGTATT	0	0	16	4
AATAG/CTATT	41494	28716	231172	248787
AATAGAATAT/ATATTCTATT	15	9	63	114
AATAGAATCG/CGATTCTATT	0	4	21	35
AATAGAC/GTCTATT	66929	61912	270696	288816
AATAGACAC/GTGTCTATT	4	0	4	0
AATAGACGAC/GTCGTCTATT	269	281	321	433
AATAGAG/CTCTATT	48	17	38	30
AATAGG/CCTATT	37	32	44	27
AATAGTACGGG/CCCGTACTATT	12	9	3	21
AATAGTG/CACTATT	30	5	0	10
AATAT/ATATT	101487	27903	2098835	2243698
AATATAATTAT/ATAATTATATT	0	0	6	3
AATATAC/GTATATT	84	54	1256	1301
AATATACTAT/ATAGTATATT	0	0	0	8
AATATAG/CTATATT	0	0	17	22
AATATAGAC/GTCTATATT	21	14	83	89
AATATAGTAT/ATACTATATT	0	0	13	9
AATATAT/ATATATT	10806	3398	1033195	1036702
AATATATAT/ATATATATT	9	8	84	105
AATATATATAT/ATATATATATT	0	0	49	27
AATATATGTAG/CTACATATATT	3	0	0	0
AATATCAT/ATGATATT	485	251	1718	1619
AATATG/CATATT	6	7	13	13
AATATGTAC/GTACATATT	4	12	4	4
AATATTAT/ATAATATT	5	0	8	36
AATATTATAT/ATATAATATT	0	0	12	8
AATATTATCAT/ATGATAATATT	0	0	3	3
AATC/GATT	17	25	36	25
AATCACCC/GGGTGATT	8	4	8	8
AATCAT/ATGATT	6	0	0	6
AATCCAG/CTGGATT	0	10	5	5
AATCG/CGATT	7	7	21	7
AATCGG/CCGATT	6	0	0	0
AATCGGG/CCCGATT	0	0	5	0
AATCT/AGATT	18	22	82	88
AATCTAT/ATAGATT	73	39	112	134
AATCTC/GAGATT	6	6	12	12
AATCTCATCT/AGATGAGATT	25	47	50	40
AATG/CATT	18	0	28	53
AATGG/CCATT	352	638	0	0
AATGGAC/GTCCATT	38	38	28	38
AATGGC/GCCATT	6	24	0	0
AATGGCG/CGCCATT	0	5	0	0
AATGGG/CCCATT	42	24	6	54
AATGGTCTG/CAGACCATT	4	0	4	4
AATGGTGC/GCACCATT	28	22	18	16
AATGT/ACATT	6382	2939	33397	35789
AATGTAT/ATACATT	111	25	1198	873
AATGTCATAT/ATATGACATT	0	8	16	0
AATGTCATGT/ACATGACATT	70	58	38	41
AATGTG/CACATT	19	6	26	20
AATGTGT/ACACATT	0	0	5	0
AATT/AATT	26	18	0	9
AATTATAT/ATATAATT	0	0	0	9
AATTATC/GATAATT	122	48	3378	2812
AATTC/GAATT	0	0	22	0
AATTCC/GGAATT	6	0	0	0
AATTGAC/GTCAATT	19	7	49	66
AC/GT	8016	7743	5792	6788
ACACACACACC/GGTGTGTGTGT	3	9	9	15
ACACACACAT/ATGTGTGTGT	26	4	12	8
ACACACACTC/GAGTGTGTGT	4	12	24	16
ACACACC/GGTGTGT	0	0	5	5
ACACACCC/GGGTGTGT	5	4	23	11
ACACACTGC/GCAGTGTGT	8	0	4	0
ACACAGACC/GGTCTGTGT	8	9	4	17
ACACAGAT/ATCTGTGT	0	0	4	16
ACACAT/ATGTGT	0	0	12	0
ACACCC/GGGTGT	28	16	8	32
ACACCCAT/ATGGGTGT	10	5	4	9
ACACG/CGTGT	10201	11938	10127	12778
ACACGACATG/CATGTCGTGT	4	38	14	19
ACACTGCC/GGCAGTGT	0	4	4	0
ACACTGCGG/CCGCAGTGT	0	8	0	0
ACAG/CTGT	50	0	0	9
ACAGACCAG/CTGGTCTGT	527	609	450	504
ACAGAT/ATCTGT	409	448	888	1171
ACAGC/GCTGT	7	27	24	33
ACAGCC/GGCTGT	0	6	6	6
ACAGCGGGTG/CACCCGCTGT	0	0	4	0
ACAGCTC/GAGCTGT	5	5	5	15
ACAGG/CCTGT	369	688	545	709
ACAGGACATG/CATGTCCTGT	199	173	133	283
ACAGGACCAGT/ACTGGTCCTGT	24	3	9	18
ACAGGC/GCCTGT	12	18	6	6
ACAGGTCCCGT/ACGGGACCTGT	3	3	0	0
ACAGTAT/ATACTGT	5	0	0	0
ACAGTCAG/CTGACTGT	4	0	4	0
ACAT/ATGT	144	118	122	71
ACATACATAT/ATATGTATGT	468	198	1486	1709
ACATACGG/CCGTATGT	115	126	111	172
ACATAG/CTATGT	6996	7884	16541	20152
ACATAT/ATATGT	6	0	0	6
ACATATAT/ATATATGT	68457	22940	296538	316089
ACATATATAT/ATATATATGT	59	10	136	166
ACATATCC/GGATATGT	4	0	4	0
ACATATGT/ACATATGT	4	0	0	4
ACATCACATCC/GGATGTGATGT	0	3	6	0
ACATCC/GGATGT	30	18	30	24
ACATCTACT/AGTAGATGT	0	13	9	12
ACATCTAT/ATAGATGT	0	0	16	4
ACATG/CATGT	13177	13964	18861	23199
ACATGACGAG/CTCGTCATGT	17	17	8	36
ACATGG/CCATGT	0	23	44	8
ACATGTAT/ATACATGT	4	0	40	40
ACC/GGT	11	94	11	60
ACCACCAGC/GCTGGTGGT	8	4	9	0
ACCACCCACT/AGTGGGTGGT	0	4	8	4
ACCACCT/AGGTGGT	5	0	0	20
ACCACTCG/CGAGTGGT	4	0	0	0
ACCAG/CTGGT	35	35	0	35
ACCAGAGCC/GGCTCTGGT	5	25	4	15
ACCAGATAG/CTATCTGGT	308	262	167	164
ACCAGCAGC/GCTGCTGGT	0	0	8	0
ACCAGCCC/GGGCTGGT	4	0	0	0
ACCAGCTC/GAGCTGGT	34	24	5	11
ACCAGGACGGG/CCCGTCCTGGT	6	6	9	3
ACCAGTACGAG/CTCGTACTGGT	10	13	12	10
ACCAGTACGCG/CGCGTACTGGT	0	0	0	6
ACCAGTACGGG/CCCGTACTGGT	36208	41718	32270	41341
ACCAGTATGGG/CCCATACTGGT	3	6	3	0
ACCAT/ATGGT	14	21	14	21
ACCATAT/ATATGGT	5	20	10	20
ACCATCAG/CTGATGGT	0	4	0	0
ACCATGC/GCATGGT	22	11	26	11
ACCCACCT/AGGTGGGT	4	0	0	0
ACCCAGC/GCTGGGT	0	5	5	0
ACCCAGCT/AGCTGGGT	4	4	12	20
ACCCAGT/ACTGGGT	15	10	15	5
ACCCAT/ATGGGT	0	6	19	6
ACCCATCC/GGATGGGT	8	4	9	0
ACCCATGCC/GGCATGGGT	0	4	0	0
ACCCATGGC/GCCATGGGT	14	18	5	25
ACCCC/GGGGT	0	9	0	0
ACCCCAT/ATGGGGT	0	0	5	0
ACCCGTACTGG/CCAGTACGGGT	39	33	23	50
ACCCTCGCAG/CTGCGAGGGT	4	0	0	0
ACCG/CGGT	8	8	16	0
ACCGCTGCC/GGCAGCGGT	17	8	17	37
ACCGGATC/GATCCGGT	5	10	5	0
ACCGTCC/GGACGGT	0	0	0	5
ACCTC/GAGGT	7	15	0	15
ACCTCAG/CTGAGGT	0	5	0	0
ACCTCATCTC/GAGATGAGGT	8	4	4	0
ACCTCC/GGAGGT	0	0	6	7
ACG/CGT	0	33	0	11
ACGAG/CTCGT	9288	11059	12039	13256
ACGAGAT/ATCTCGT	0	0	0	15
ACGAGT/ACTCGT	12	12	6	24
ACGCGAGG/CCTCGCGT	8	8	4	0
ACGG/CCGT	21	28	34	30
ACGGACT/AGTCCGT	5	5	0	5
ACGGGAGCAGT/ACTGCTCCCGT	21	18	20	0
ACGGGATCAGT/ACTGATCCCGT	0	0	3	3
ACGGGCCCAGT/ACTGGGCCCGT	0	3	0	0
ACGGGCCGAGT/ACTCGGCCCGT	0	0	3	6
ACGGGGCCAGT/ACTGGCCCCGT	3	6	3	9
ACT/AGT	254	179	467	302
ACTACTAT/ATAGTAGT	0	0	5	0
ACTAG/CTAGT	7	0	0	0
ACTAGAT/ATCTAGT	5	5	15	10
ACTAT/ATAGT	14	23	0	0
ACTATAT/ATATAGT	0	5	10	15
ACTC/GAGT	10	0	9	32
ACTCAGAT/ATCTGAGT	29	4	19	4
ACTCC/GGAGT	43	7	22	37
ACTCCCC/GGGGAGT	0	0	20	0
ACTCCT/AGGAGT	6	14	22	0
ACTCCTCTCC/GGAGAGGAGT	13	25	8	13
ACTCGAGG/CCTCGAGT	0	0	0	8
ACTCGGCCC/GGGCCGAGT	5	26	0	12
ACTCT/AGAGT	41	10	31	44
ACTCTCT/AGAGAGT	26	33	45	56
ACTG/CAGT	163	147	193	229
ACTGCC/GGCAGT	12	0	0	0
ACTGCTGC/GCAGCAGT	4	0	0	4
ACTGGAT/ATCCAGT	10	0	0	0
ACTGGCTCC/GGAGCCAGT	4	8	0	4
ACTGGG/CCCAGT	1148	1246	991	956
AG/CT	3580	3354	2758	2626
AGAGAGG/CCTCTCT	31	20	20	11
AGAGAT/ATCTCT	0	0	6	0
AGAGATG/CATCTCT	377	355	528	554
AGAGC/GCTCT	1942	2301	1415	1481
AGAGCGGC/GCCGCTCT	4	0	0	4
AGAGG/CCTCT	12652	15541	10203	12868
AGAGGAGCGG/CCGCTCCTCT	0	5	0	0
AGAGGAGCT/AGCTCCTCT	4	12	16	4
AGAGGCGGC/GCCGCCTCT	4	5	0	13
AGAGGG/CCCTCT	6	0	0	18
AGAGGGG/CCCCTCT	0	0	0	5
AGAT/ATCT	9435	5461	36501	40753
AGATAT/ATATCT	67	76	205	260
AGATATAT/ATATATCT	11	13	104	28
AGATATG/CATATCT	0	0	0	5
AGATC/GATCT	26	9	23	16
AGATG/CATCT	31515	35474	53675	63297
AGATGG/CCATCT	11888	13926	13322	15301
AGC/GCT	2470	2508	2831	2782
AGCAGCAGG/CCTGCTGCT	0	0	4	4
AGCAGCATC/GATGCTGCT	5	9	0	14
AGCAGG/CCTGCT	12	6	6	33
AGCAGGC/GCCTGCT	380	477	404	353
AGCATAT/ATATGCT	15	20	10	15
AGCATCATC/GATGATGCT	8	0	4	4
AGCATGG/CCATGCT	16	15	31	11
AGCC/GGCT	26	47	26	52
AGCCATAT/ATATGGCT	8	0	4	0
AGCCATCC/GGATGGCT	24	26	31	13
AGCCATGC/GCATGGCT	0	8	0	12
AGCCCGCT/AGCGGGCT	0	0	0	4
AGCGAGGG/CCCTCGCT	4	0	0	0
AGCTCCC/GGGAGCT	0	5	5	5
AGG/CCT	85	45	11	57
AGGATC/GATCCT	38	6	19	14
AGGATG/CATCCT	60	24	29	32
AGGATGG/CCATCCT	15	16	15	27
AGGC/GCCT	8	0	16	8
AGGCATCC/GGATGCCT	9	9	5	4
AGGCG/CGCCT	0	14	7	7
AGGGAT/ATCCCT	6	30	30	12
AGGGATGC/GCATCCCT	5	10	0	8
AGGGG/CCCCT	23	39	0	39
AGGGGC/GCCCCT	0	6	13	0
AGGGGG/CCCCCT	0	14	13	12
AGGGGGG/CCCCCCT	5	5	0	0
AT/AT	4965	4397	7530	7765
ATATATC/GATATAT	5	0	0	5
ATATATGC/GCATATAT	0	0	0	4
ATATC/GATAT	0	0	7	21
ATATCCC/GGGATAT	0	5	5	0
ATATGC/GCATAT	18	7	25	13
ATC/GAT	283	248	386	288
ATCATCC/GGATGAT	0	10	0	10
ATCC/GGAT	80	75	143	70
ATCCC/GGGAT	0	0	0	15
ATCCCCG/CGGGGAT	5	5	0	0
ATCCG/CGGAT	7	14	7	7
ATCCGC/GCGGAT	12	6	12	0
ATCGC/GCGAT	0	17	15	38
ATCGCCC/GGGCGAT	10	0	0	0
ATGCCC/GGGCAT	41	60	95	71
ATGCCGCCC/GGGCGGCAT	4	0	0	0
C/G	12454	15617	4737	6206
N/N	66	99	0	0
total_bp	28789888	33158944	89834470	98850023

## Sheet: Fig.3a
Control	bam>HP2RNAi	bam>AAGAGRNAi
75	60	0
74	55	0
72	48	0
72	46	0
69	44	0
68	43	0
67	41	0
66	40	0
65	39	0
61	34	0
61	33	0
58	32	0
58	29	0
56	28	0
54	26	0
50	25	0
50	23	0
49	23	0
48	19	0
47	16	0
46	12	0
41	12	0
41	6	0
36	0	0
35	0	0
35	0	0
34	0	0
31
31

## Sheet: Fig.3c
CCY	CCY	ORY	ORY	kl-2	kl-2	kl-3	kl-3	kl-5	kl-5	Pzl	Pzl
HP2 RNAi	AAGAG RNAi	HP2 RNAi	AAGAG RNAi	HP2 RNAi	AAGAG RNAi	HP2 RNAi	AAGAG RNAi	HP2 RNAi	AAGAG RNAi	HP2 RNAi	AAGAG RNAi
0.474	-0.934	0.322	-4.277	0.034	-2.957	0.192	-1.094	0.219	-0.286	0.188	-2.366
-0.03	-0.89	-0.027	-4.074	0.4	-2.712	0.1	-0.935	0.259	0.005	-0.074	-2.154

## Sheet: Fig.3d
bam>HP2RNAi	bam>AAGAGRNAi
0.495	-4.981
0.145	-5.467

[truncated: 13 more sheets: Fig.4d, Fig.5a, Fig.5b, Fig.6b, Fig.6c, Fig.S2d, Fig.S2e, Fig.S2g, Fig.S3a, Fig.S5, Fig.S6a, Fig.S9a, Fig.S10]
